# Supplementary material for: E-Cadherin Is Transcriptionally Activated via Suppression of ZEB1 Transcriptional Repressor by Small RNA-Mediated Gene Silencing
Source: PLoS One. 2011 Dec 21;6(12):e28688. doi: 10.1371/journal.pone.0028688 (PMC3244408; doi:10.1371/journal.pone.0028688)
Supplement: Table S2 — List of the increased and decreased genes that have common seed-complementary sequences to dsEcad640 and miR-302/372/373/520 miRNA family members. (XLS) [file pone.0028688.s005.xls]

## Sheet: Table S2_decreased
Table S2 (decreased): List of the decreased genes that have common seed-complementary sequences to dsEcad640 and miR 302/372/373/520 miRNA family members.
					log2 fold change						Number of seed-complementary sites
				-3	0		3
										0	1	2	3	4
ProbeName	CommonName	GeneSymbol	log2 fold change	log2 fold change	log2 fold change	log2 fold change	log2 fold change	log2 fold change	common seed sequence	dsEcad-640(opposite strand)	miR-302a(opposite strand)	miR-372(opposite strand)	miR-373(opposite strand)	miR-520c(opposite strand)	miR-520f	miR-520f(opposite strand)
			dsEcad640	miR302a	miR372	miR373	miR520c	miR520f	AGCACTT in 3'UTR	ATTTCAG in 3'UTR	GTTTAAG in 3'UTR	CATTTGA in 3'UTR	TTTTGAG in 3'UTR	CTCTAGA in 3'UTR	AAGCACT in 3'UTR	TTAGAGG in 3'UTR
A_23_P207650	NM_000018	ACADVL	-0.814701	-0.33833	-0.728936	-0.288598	-0.787222	-0.398254	1	0	0	0	0	0	0	0
A_23_P257516	NM_000247	MICA	-1.73295	-1.60241	-1.44761	-1.36822	-1.8437	-0.868567	2	0	0	0	0	0	1	0
A_23_P31399	NM_000305	PON2	-1.07718	-0.787956	-0.764781	-0.574287	-1.13498	-0.241035	1	0	0	0	0	0	0	0
A_24_P74371	NM_000308	CTSA	-0.512724	-0.282541	-0.333917	-0.22421	-0.817411	-0.352395	1	0	0	0	0	0	0	0
A_24_P74374	NM_000308	CTSA	-0.530083	-0.234594	-0.42242	-0.104184	-0.689944	-0.379922	1	0	0	0	0	0	0	0
A_24_P372901	NM_000431	MVK	-0.65211	-0.107061	-0.157999	-0.488143	-0.313263	-0.588989	1	0	0	0	0	0	0	0
A_23_P217088	NM_000476	AK1	-0.29035	-0.033374	-0.196993	-0.106368	-0.248377	-0.779996	1	0	0	0	0	0	0	0
A_23_P4335	NM_000526	KRT14	-0.623356	-0.358435	-0.508062	-0.407317	-0.108138	-0.619765	1	0	0	0	0	0	1	0
A_23_P304897	NM_000623	BDKRB2	-0.572933	-0.59445	-0.59771	-0.870564	-0.897958	-0.224897	1	0	0	0	0	0	0	0
A_24_P218688	NM_000694	ALDH3B1	-0.977469	-0.175968	-0.326896	-0.416597	-0.191285	-0.23433	1	0	0	0	0	0	0	0
A_23_P71148	NM_000712	BLVRA	-0.166733	-0.085692	-0.291715	-0.172425	-0.353661	-0.026025	1	0	0	0	0	0	0	0
A_23_P207106	NM_000747	CHRNB1	-0.701261	-0.359233	-0.713331	-0.604408	-0.977127	-0.318187	1	0	0	0	0	0	0	0
A_24_P139120	NM_000923	PDE4C	-0.20096	-0.0847767	-0.158985	-0.179439	-0.0139637	-0.39739	2	0	0	0	0	0	0	1
A_23_P71430	NM_001001481	UBE2W	-0.741514	-0.5113	-0.215734	-0.478634	-0.548542	-0.487723	1	0	0	0	0	0	0	0
A_24_P346604	NM_001001481	UBE2W	-0.770999	-0.658814	-0.319607	-0.528313	-0.703381	-0.581972	1	0	0	0	0	0	0	0
A_23_P71433	NM_001001481	UBE2W	-0.735654	-0.400014	-0.297011	-0.442843	-0.776245	-0.554286	1	0	0	0	0	0	0	0
A_24_P287233	NM_001002252	ARL6IP4	-0.574244	-0.208881	-0.524391	-0.230932	-0.643625	-0.149276	1	0	0	0	0	0	0	0
A_24_P98277	NM_001002296	GOLGA7	-0.114231	-0.293251	-0.549695	-0.142683	-0.842212	-0.171272	1	0	0	0	0	0	1	0
A_23_P16944	NM_001006946	SDC1	-0.71512	-0.468012	-0.416897	-0.783158	-0.257261	0.177367	1	0	0	0	0	0	0	0
A_23_P107257	NM_001007226	SPOP	-0.7886	-0.276853	-0.981659	-0.550519	-0.892681	-0.82351	1	0	0	0	0	0	0	0
A_24_P270890	NM_001007226	SPOP	-0.887025	-0.609049	-0.549905	-0.744445	-1.98272	-0.906379	1	0	0	0	0	0	0	0
A_23_P1461	NM_001008211	OPTN	-0.178689	-0.267657	-0.006359	-0.318556	-0.330712	-0.254717	1	0	0	0	0	0	0	0
A_24_P191067	NM_001009566	CLSTN1	-0.315666	-0.125643	-0.203959	-0.163074	-0.359827	-0.054608	1	0	0	0	0	0	0	0
A_23_P16562	NM_001017392	SFRS14	-0.318291	-0.087677	-0.071949	-0.118208	-0.091617	-0.300801	1	0	0	0	0	0	0	0
A_24_P271049	NM_001035005	LOC497661	-0.0758734	-0.012214	-0.113878	-0.352028	-0.290285	-0.0333606	1	0	0	0	0	0	0	0
A_23_P68851	NM_001039570	KREMEN1	-1.57079	-0.912523	-0.889655	-0.613161	-1.3063	-1.41618	4	0	0	0	0	0	2	0
A_23_P409626	NM_001079559	HNRPUL2	-0.205164	-0.257182	-0.372517	-0.156572	-0.701242	0.129731	1	0	0	0	0	0	0	0
A_23_P349676	NM_001080410	FBXO41	-0.493296	-0.300528	-0.078719	-0.430676	-0.25076	-0.249507	2	0	0	0	0	0	2	0
A_23_P500799	NM_001226	CASP6	-0.053941	-0.132786	-0.370505	-0.055764	-0.220799	0.305594	1	0	0	0	0	0	0	0
A_23_P15394	NM_001251	CD68	-0.441175	-0.208755	-0.369472	-0.3159	-0.186553	-0.733046	1	0	0	0	0	0	0	0
A_23_P7144	NM_001511	CXCL1	-0.039171	-0.306215	-0.041216	-0.363311	-0.364344	0.816677	1	0	0	0	0	0	1	0
A_24_P125273	NM_001661	ARL4D	-0.156294	-0.151836	-0.274148	-0.269379	-0.650112	-0.0284161	1	0	0	0	0	0	1	0
A_23_P67648	NM_001749	CAPNS1	-0.858664	-0.173119	-0.474652	-0.114138	-0.428794	-0.332491	1	0	0	0	0	0	0	0
A_23_P205031	NM_001846	COL4A2	-0.533754	-0.619352	-0.525969	-0.358991	-0.824367	-0.335859	1	0	0	0	0	0	1	0
A_23_P428219	NM_001991	EZH1	-0.525984	-0.120578	-0.636299	-0.587765	-0.632921	-0.124816	2	0	0	0	0	0	1	1
A_23_P103996	NM_002061	GCLM	-0.043795	-0.160169	-0.389443	-0.282636	-0.741699	-0.04224	1	0	0	0	0	0	0	0
A_23_P258972	NM_002077	GOLGA1	-1.00194	-0.805795	-0.508113	-0.540701	-0.573484	-0.171196	2	0	0	0	0	0	0	1
A_23_P258978	NM_002077	GOLGA1	-0.987301	-0.344994	-0.647654	-0.117457	-1.00673	-0.208122	2	0	0	0	0	0	0	1
A_23_P393713	NM_002180	IGHMBP2	-0.405117	-0.383454	-0.346711	-0.393016	-0.562342	0.0081543	1	0	0	0	0	0	0	0
A_23_P136478	NM_002199	IRF2	-1.03756	-1.22336	-1.05753	-1.11782	-1.13388	-0.177989	1	0	0	0	0	0	1	0
A_23_P500271	NM_002200	IRF5	-0.605912	-0.339504	-0.102418	-0.516594	-0.356313	-0.343191	2	0	0	0	0	0	1	0
A_23_P120325	NM_002254	KIF3C	-0.613778	-0.483981	-0.067301	-0.455031	-0.176364	-0.188107	1	0	0	0	0	0	0	0
A_23_P125265	NM_002266	KPNA2	-0.331438	-0.033963	-0.220648	-0.084277	-0.323067	-0.020618	1	0	0	0	0	0	0	0
A_23_P7873	NM_002388	MCM3	-0.342993	-0.102271	-0.092991	-0.136286	-0.548373	-0.59786	1	0	0	0	0	0	1	0
A_23_P94683	NM_002504	NFX1	-1.04111	-0.666853	-0.755344	-0.674055	-0.710305	-0.782047	1	0	0	0	0	0	1	0
A_23_P53623	NM_002560	P2RX4	-0.366791	-0.349792	-0.410525	-0.433771	-0.122758	-1.13176	1	0	0	0	0	0	2	0
A_23_P394154	NM_002605	PDE8A	-0.157595	-0.233573	-0.237145	-0.442244	-0.933422	-0.270135	1	0	0	0	0	0	0	0
A_23_P46928	NM_002627	PFKP	-0.920616	-0.30368	-0.493442	-0.218182	-0.709729	-0.370976	1	0	0	0	0	0	0	0
A_32_P18668	NM_002867	RAB3B	-1.05791	-0.657445	-0.645754	-0.596568	-0.841254	-1.25141	1	0	0	0	0	0	0	0
A_23_P388168	NM_002867	RAB3B	-1.11691	-0.558664	-0.833829	-0.547771	-1.06213	-1.49717	1	0	0	0	0	0	0	0
A_23_P202672	NM_002939	RNH1	-0.923075	-0.576848	-0.424326	-0.44121	-1.04428	-0.846582	1	0	0	0	0	0	1	0
A_24_P415601	NM_002939	RNH1	-1.15822	-0.602747	-0.710898	-0.453364	-0.90164	-1.03297	1	0	0	0	0	0	1	0
A_24_P174755	NM_003060	SLC22A5	-0.566949	-0.394291	-0.383288	-0.24639	-0.841053	-0.057524	1	0	0	0	0	0	1	1
A_23_P422193	NM_003173	SUV39H1	-0.708929	-0.120194	-0.381189	-0.165288	-0.450006	-0.026336	1	0	0	0	0	0	0	0
A_23_P316741	NM_003271	TSPAN4	-0.171627	-0.048402	-0.067942	-0.022697	-0.095059	-0.251981	1	0	0	0	0	0	0	0
A_24_P200583	NM_003337	UBE2B	-0.857344	-0.842863	-0.743429	-0.654732	-0.980322	-0.285824	3	0	0	0	0	0	1	0
A_23_P167595	NM_003337	UBE2B	-1.70192	-1.25143	-1.34278	-0.569481	-1.92438	-0.495711	3	0	0	0	0	0	1	0
A_23_P210001	NM_003466	PAX8	-0.446124	-0.508927	-0.52331	-0.536508	-0.622773	-0.636913	2	0	0	0	0	0	1	0
A_24_P931443	NM_003485	GPR68	-1.47525	-1.13333	-0.732029	-1.377	-0.979738	-1.27627	1	0	0	0	0	0	0	0
A_23_P123276	NM_003506	FZD6	-1.09002	-1.33617	-0.698268	-0.815298	-1.15681	-0.302012	1	0	0	0	0	0	0	1
A_23_P144796	NM_003687	PDLIM4	-0.475578	-0.310444	-0.238902	-0.308705	-0.471682	-0.022355	1	0	0	0	0	0	0	0
A_24_P942370	NM_003774	GALNT4	-0.640053	-0.337185	-0.110743	-0.579005	-0.521956	-0.63517	2	0	0	0	0	0	0	0
A_23_P87902	NM_003845	DYRK4	-1.66327	-1.13199	-1.31307	-1.24342	-1.71005	-0.694499	1	0	0	0	0	0	0	0
A_23_P254079	NM_003943	GENX-3414	-0.985219	-0.655738	-1.06944	-0.445864	-1.75345	-1.06412	1	0	0	0	0	0	1	1
A_24_P38865	NM_003977	AIP	-0.389584	-0.192904	-0.40413	-0.134109	-0.450021	-0.14907	1	0	0	0	0	0	0	0
A_23_P75380	NM_003977	AIP	-0.369443	-0.159209	-0.378661	-0.040918	-0.405764	-0.083987	1	0	0	0	0	0	0	0
A_23_P201596	NM_004037	AMPD2	-0.765762	-0.353875	-0.48908	-0.227493	-0.392899	-0.517099	1	0	0	0	0	0	0	0
A_24_P356015	NM_004094	EIF2S1	-0.282873	-0.080781	-0.322525	-0.143686	-0.411098	-0.652457	1	0	0	0	0	0	2	0
A_23_P106241	NM_004239	TRIP11	-0.400729	-0.358973	-0.088902	-0.267537	-0.026344	-0.119673	1	0	0	0	0	0	0	1
A_23_P63711	NM_004311	ARL3	-0.317741	-0.215799	-0.110838	-0.237723	-0.201884	-0.233238	1	0	0	0	0	0	0	0
A_23_P216325	NM_004315	ASAH1	-0.269029	-0.361362	-0.41096	-0.193889	-0.641783	-0.350265	1	0	0	0	0	0	0	1
A_23_P42087	NM_004332	BPHL	-0.209321	-0.00645	-0.12453	-0.087442	-0.167126	-0.296193	1	0	0	0	0	0	0	0
A_23_P166248	NM_004414	DSCR1	-0.029209	-0.172822	-0.349943	-0.262641	-0.503343	-0.110638	1	0	0	0	0	0	0	0
A_24_P114249	NM_004482	GALNT3	-1.83051	-1.86077	-1.4903	-2.06274	-1.49991	-2.54894	2	0	0	0	0	0	2	0
A_23_P9426	NM_004486	GOLGA2	-0.337898	-0.324795	-0.199538	-0.233619	-0.233507	-0.185522	1	0	0	0	0	0	0	0
A_24_P910297	NM_004486	GOLGA2	-0.192109	-0.199113	-0.106241	-0.12578	-0.0301383	-0.0507417	1	0	0	0	0	0	0	0
A_23_P52278	NM_004523	KIF11	-0.599922	-0.29166	-0.371148	-0.340989	-0.537109	-0.459895	1	0	0	0	0	0	0	0
A_24_P227091	NM_004523	KIF11	-0.429215	-0.112615	-0.29452	-0.136096	-0.353652	-0.159826	1	0	0	0	0	0	0	0
A_23_P133629	NM_004661	CDC23	-0.127605	-0.200646	-0.140077	-0.088441	-0.412705	0.361395	1	0	0	0	0	0	0	0
A_23_P60537	NM_004697	PRPF4	-0.796996	-0.176103	-0.349321	-0.159289	-0.285269	-0.180966	2	0	0	0	0	0	0	0
A_23_P37375	NM_004755	RPS6KA5	-0.927442	-0.696862	-0.189666	-0.438359	-0.458073	-1.33688	1	0	0	0	0	0	1	0
A_23_P17560	NM_004798	KIF3B	-0.861863	-0.558545	-0.01167	-0.472228	-0.807039	0.0476966	2	0	0	0	0	0	1	0
A_24_P941824	NM_004798	KIF3B	-0.905871	-0.285658	-0.603285	-0.249733	-0.733386	-0.424614	2	0	0	0	0	0	1	0
A_24_P134372	NM_004798	KIF3B	-0.845275	-0.192887	-0.395505	-0.193916	-0.332659	-0.394558	2	0	0	0	0	0	1	0
A_23_P87150	NM_004811	LPXN	-0.662001	-0.371014	-0.086535	-0.326074	-0.51087	-0.639716	1	0	0	0	0	0	1	0
A_23_P27606	NM_004843	IL27RA	-0.428301	-0.030814	-0.174672	-0.135294	-0.366407	0.003303	1	0	0	0	0	0	0	0
A_23_P403424	NM_005090	PLA2G4B	-0.272612	-0.318751	-0.177003	-0.364316	-0.211593	-0.225236	1	0	0	0	0	0	0	0
A_23_P127475	NM_005125	CCS	-0.673291	-0.268467	-0.569284	-0.286	-0.638889	-0.255559	1	0	0	0	0	0	0	0
A_23_P80032	NM_005225	E2F1	-1.06056	-0.363385	-0.265017	-0.44698	-0.774531	-0.361694	1	0	0	0	0	0	0	0
A_23_P215790	NM_005228	EGFR	-0.332813	-0.358086	-0.367505	-0.279689	-0.34095	0.0301	2	0	0	0	0	0	1	0
A_24_P98411	NM_005347	HSPA5	-0.139331	-0.201025	-0.014184	-0.234572	-0.065629	0.29591	1	0	0	0	0	0	0	0
A_24_P53519	NM_005483	CHAF1A	-0.356327	-0.100682	-0.211469	-0.100174	-0.446991	-0.061597	1	0	0	0	0	0	0	0
A_32_P460973	NM_005516	HLA-E	-0.59288	-0.434609	-0.523348	-0.476756	-0.485282	-0.26018	1	0	0	0	0	0	0	0
A_23_P30848	NM_005516	HLA-E	-0.453975	-0.333529	-0.267952	-0.401029	-0.158529	-0.37222	1	0	0	0	0	0	0	0
A_24_P326082	NM_005516	HLA-E	-0.427439	-0.275359	-0.366504	-0.249319	-0.478897	-0.279187	1	0	0	0	0	0	0	0
A_23_P26413	NM_005611	RBL2	-0.737882	-0.51018	-0.48214	-0.602262	-0.812893	-0.296686	1	0	0	0	0	0	0	0
A_24_P416159	NM_005611	RBL2	-1.01531	-0.80213	-0.426305	-0.561037	-0.808805	-0.320328	1	0	0	0	0	0	0	0
A_23_P28279	NM_005735	ACTR1B	-1.09875	-0.159644	-0.264299	-0.248218	-0.723227	-1.53794	1	0	0	0	0	0	0	0
A_23_P104579	NM_005851	CDK2AP2	-0.833755	-0.453553	-0.578411	-0.237875	-0.680957	-0.853627	1	0	0	0	0	0	0	0
A_23_P162734	NM_005977	RNF6	-0.416433	-0.350457	-0.085671	-0.272484	-0.348591	-0.322681	1	0	0	0	0	0	1	0
A_23_P121499	NM_006005	WFS1	-0.733933	-0.419655	-0.597506	-0.252887	-0.785395	-0.560962	1	0	0	0	0	0	1	0
A_23_P104046	NM_006085	BPNT1	-0.268915	-0.071142	-0.427989	-0.299855	-0.775853	-0.024638	1	0	0	0	0	0	0	0
A_23_P57304	NM_006134	TMEM50B	-1.04277	-0.805324	-0.904979	-0.590646	-1.2105	-0.542869	2	0	0	0	0	0	1	0
A_24_P305623	NM_006134	TMEM50B	-1.89864	-1.07851	-1.22364	-0.964965	-2.58522	-1.3196	2	0	0	0	0	0	1	0
A_24_P379379	NM_006135	CAPZA1	-0.098278	-0.220872	-0.56373	-0.238987	-0.803496	-0.265789	1	0	0	0	0	0	1	0
A_23_P92057	NM_006218	PIK3CA	-0.912788	-0.890255	-0.876024	-0.742005	-1.17458	-0.099761	1	0	0	0	0	0	0	0
A_24_P341882	NM_006285	TESK1	-0.937948	-0.180513	-0.023586	-0.342326	-0.673759	-0.614577	1	0	0	0	0	0	0	0
A_23_P134614	NM_006348	COG5	-0.815904	-0.522553	-0.364224	-0.469084	-0.565967	0.06044	1	0	0	0	0	0	0	0
A_24_P365015	NM_006361	HOXB13	-0.513167	-0.486439	-0.152	-0.384957	-0.268437	-0.191245	1	0	0	0	0	0	0	0
A_23_P4212	NM_006361	HOXB13	-0.757818	-0.53403	-0.430969	-0.370384	-0.784805	-0.260533	1	0	0	0	0	0	0	0
A_23_P348894	NM_006364	SEC23A	-1.61129	-1.68913	-1.58202	-1.30792	-1.71673	-0.438657	1	0	0	0	0	0	0	0
A_23_P140170	NM_006364	SEC23A	-1.56192	-1.35582	-1.43006	-1.35457	-1.53859	-0.490426	1	0	0	0	0	0	0	0
A_23_P48717	NM_006432	NPC2	-0.229904	-0.128527	-0.897948	-0.44143	-0.895089	-0.285949	1	0	0	0	0	0	0	0
A_23_P257911	NM_006447	USP16	-0.395484	-0.208705	-0.05793	-0.344746	-0.139825	-0.589254	1	0	0	0	0	0	1	0
A_23_P52219	NM_006459	ERLIN1	-0.0166216	-0.120605	-0.393717	-0.370555	-0.574378	-0.449156	1	0	0	0	0	0	1	0
A_23_P202029	NM_006459	ERLIN1	-0.177113	-0.168217	-0.429486	-0.178876	-0.231175	-0.059335	1	0	0	0	0	0	1	0
A_24_P75056	NM_006591	POLD3	-0.421065	-0.423244	-0.130086	-0.307472	-0.220042	-0.332816	1	0	0	0	0	0	0	0
A_23_P313640	NM_006609	MAP3K2	-0.81228	-0.593858	-0.683771	-0.431556	-0.876028	-0.329974	1	0	0	0	0	0	1	0
A_23_P313645	NM_006609	MAP3K2	-1.09469	-0.830679	-0.769924	-0.612866	-0.57872	-0.66936	1	0	0	0	0	0	1	0
A_23_P380181	NM_006769	LMO4	-0.222142	-0.754454	-0.067269	-0.429353	-0.758505	0.251715	1	0	0	0	0	0	2	0
A_23_P74088	NM_006983	MMP23B	-1.00214	-0.499726	-0.245275	-0.417063	-0.868083	-0.834108	1	0	0	0	0	0	1	0
A_23_P17855	NM_007032	TRIOBP	-0.506395	-0.347615	-0.537747	-0.176758	-0.600362	-0.201225	1	0	0	0	0	0	0	0
A_23_P391264	NM_007047	BTN3A2	-2.88801	-0.968213	-1.07065	-1.17866	-1.06061	-1.04449	2	0	0	0	0	0	1	0
A_24_P252078	NM_007047	BTN3A2	-2.63339	-1.00152	-0.923938	-1.14929	-1.12166	-1.02957	2	0	0	0	0	0	1	0
A_23_P305938	NM_007131	ZNF75	-0.0625646	-0.0835064	-0.403715	-0.200866	-0.364891	-0.272171	1	0	0	0	0	0	1	0
A_24_P937405	NM_007173	PRSS23	-0.943339	-0.436773	-0.51029	-0.404865	-0.548276	-0.977798	1	0	0	0	0	0	1	0
A_23_P150789	NM_007173	PRSS23	-0.165271	-0.116751	-0.63036	-0.130321	-0.613367	-0.266891	1	0	0	0	0	0	1	0
A_23_P102832	NM_007186	CEP250	-0.859339	-0.418907	-0.468458	-0.368783	-0.742308	-0.300912	1	0	0	0	0	0	0	0
A_24_P162287	NM_007186	CEP250	-0.248575	-0.148708	-0.468408	-0.27297	-0.825774	-0.029381	1	0	0	0	0	0	0	0
A_23_P72503	NM_007246	KLHL2	-0.280166	-0.278305	-0.287657	-0.267165	-0.422203	0.139052	1	0	0	0	0	0	0	0
A_23_P8240	NM_012135	FAM50B	-1.54205	-1.33511	-1.02459	-0.986556	-1.42566	-0.937295	1	0	0	0	0	0	0	0
A_23_P214739	NM_012160	FBXL4	-0.506695	-0.357565	-0.450841	-0.634862	-0.61347	-0.920148	1	0	0	0	0	0	1	0
A_23_P50942	NM_012233	RAB3GAP1	-0.031548	-0.362932	-0.107204	-0.156921	-0.163706	0.311031	1	0	0	0	0	0	0	0
A_23_P7596	NM_012334	MYO10	-0.120817	-0.281934	-0.14754	-0.063576	-0.100531	0.143677	1	0	0	0	0	0	0	1
A_23_P117146	NM_012406	PRDM4	-0.52452	-0.618267	-0.684431	-0.392698	-0.732684	-0.345271	1	0	0	0	0	0	1	0
A_23_P110896	NM_012434	SLC17A5	-0.112603	-0.327747	-0.0203054	-0.370603	-0.784346	-0.184109	1	0	0	0	0	0	1	0
A_23_P161022	NM_012437	SNAPAP	-1.12656	-0.648806	-0.865909	-0.727773	-1.02015	-0.899883	1	0	0	0	0	0	1	0
A_23_P65110	NM_013277	RACGAP1	-0.306951	-0.264098	-0.137035	-0.0793985	-0.155667	-0.295496	1	0	0	0	0	0	0	0
A_32_P186474	NM_013277	RACGAP1	-0.315981	-0.167263	-0.276855	-0.040666	-0.222508	-0.321278	1	0	0	0	0	0	0	0
A_23_P348298	NM_013299	SAC3D1	-1.34965	-0.56924	-0.765569	-0.513118	-1.51568	-0.0987	1	0	0	0	0	0	0	0
A_23_P40548	NM_013313	YPEL1	-0.241883	-0.278495	-0.247683	-0.285424	-0.376207	-0.151973	1	0	0	0	0	0	0	0
A_23_P7655	NM_013978	BNIP1	-0.271151	-0.086836	-0.386418	-0.459357	-0.702125	-0.229698	1	0	0	0	0	0	0	0
A_23_P34144	NM_014061	MAGEH1	-0.822351	-0.790558	-0.58905	-0.69716	-0.698277	-0.594023	1	0	0	0	0	0	0	0
A_24_P10233	NM_014326	DAPK2	-1.02355	-0.822132	-0.331488	-0.948818	-1.05435	-0.555584	1	0	0	0	0	0	0	0
A_23_P32175	NM_014368	LHX6	-0.571018	-0.450418	-0.328354	-0.269269	-0.760704	-0.611233	1	0	0	0	0	0	1	0
A_23_P145619	NM_014374	REPIN1	-0.8438	-0.549733	-0.268859	-0.314198	-0.494928	-0.283119	2	0	0	0	0	0	0	0
A_24_P166645	NM_014374	REPIN1	-0.992809	-0.409964	-0.470024	-0.291339	-0.494505	-0.441395	2	0	0	0	0	0	0	0
A_24_P70002	NM_014572	LATS2	-0.746582	-1.1946	-1.36444	-1.25748	-1.41164	-0.160047	2	0	0	0	0	0	0	0
A_23_P204958	NM_014572	LATS2	-1.08645	-1.41875	-1.03263	-1.36286	-1.27045	-0.523349	2	0	0	0	0	0	0	0
A_23_P102706	NM_014723	SNPH	-1.03161	-0.152485	-0.335608	-0.091077	-0.595188	-1.82861	1	0	0	0	0	0	0	0
A_23_P25293	NM_014865	NCAPD2	-0.570935	-0.222499	-0.24675	-0.010089	-0.064057	-0.268348	1	0	0	0	0	0	0	0
A_23_P216476	NM_014872	ZBTB5	-0.960691	-0.638381	-0.916955	-0.522848	-0.760279	-0.221025	1	0	0	0	0	0	0	0
A_23_P157371	NM_014888	FAM3C	-0.524127	-0.503021	-0.304267	-0.293466	-0.580732	-0.076669	1	0	0	0	0	0	0	0
A_32_P101689	NM_014888	FAM3C	-0.387377	-0.457324	-0.32031	-0.194138	-0.536152	0.356057	1	0	0	0	0	0	0	0
A_23_P157365	NM_014888	FAM3C	-0.138489	-0.278752	-0.412817	-0.198824	-0.74318	0.32748	1	0	0	0	0	0	0	0
A_23_P148753	NM_014935	PLEKHA6	-0.881607	-0.456292	-0.340804	-0.448527	-1.09989	-0.703965	1	0	0	0	0	0	0	0
A_23_P116533	NM_015055	SWAP70	-0.057137	-0.213477	-0.161329	-0.293124	-0.021218	0.09441	1	0	0	0	0	0	0	0
A_24_P202558	NM_015073	SIPA1L3	-0.0888975	-0.112639	-0.001671	-0.310272	-0.457438	-0.051766	1	0	0	0	0	0	0	0
A_24_P202555	NM_015073	SIPA1L3	-0.238923	-0.204408	-0.118176	-0.307529	-0.430856	-0.175422	1	0	0	0	0	0	0	0
A_23_P330788	NM_015075	IQSEC2	-1.00493	-0.593857	-0.162205	-0.177143	-0.246838	-0.089114	1	0	0	0	0	0	1	0
A_23_P318284	NM_015141	GPD1L	-0.573901	-0.293754	-0.38466	-0.355738	-0.651197	-0.079762	1	0	0	0	0	0	0	0
A_23_P251705	NM_015185	ARHGEF9	-0.240679	-0.148115	-0.334555	-0.347352	-0.706764	-0.643613	1	0	0	0	0	0	1	0
A_23_P104372	NM_015190	DNAJC9	-0.641303	-0.348185	-0.617109	-0.291708	-0.920937	-0.447425	2	0	0	0	0	0	1	0
A_23_P389102	NM_015194	MYO1D	-0.469058	-0.281631	-0.343962	-0.252327	-0.800035	-0.448186	1	0	0	0	0	0	1	0
A_32_P194246	NM_015226	KIAA0350	-0.427394	-0.275403	-0.042166	-0.216292	-0.097179	-0.171074	1	0	0	0	0	0	0	0
A_23_P6272	NM_015259	ICOSLG	-0.400754	-0.180155	-0.185447	-0.207662	-0.0974336	-0.247269	1	0	0	0	0	0	0	0
A_23_P51639	NM_015284	KIAA0467	-0.434402	-0.402669	-0.380059	-0.22044	-0.201957	-0.284103	2	0	0	0	0	0	1	0
A_23_P255257	NM_015397	WDR40A	-0.571594	-0.442281	-0.702565	-0.660821	-0.722299	-0.214914	1	0	0	0	0	0	0	0
A_23_P117037	NM_015416	LETMD1	-0.235046	-0.045449	-0.103412	-0.148216	-0.064506	-0.643598	2	0	0	0	0	0	1	0
A_23_P314052	NM_015431	TRIM58	-0.092928	-0.128814	-0.249436	-0.031635	-0.275749	-0.211221	3	0	0	0	0	0	0	0
A_23_P55376	NM_015443	KIAA1267	-0.079776	-0.210853	-0.044689	-0.118634	-0.280705	0.0195085	1	0	0	0	0	0	0	0
A_23_P415006	NM_015470	RAB11FIP5	-0.65259	-0.229339	-0.29848	-0.217022	-0.29177	-0.503501	1	0	0	0	0	0	1	0
A_24_P403734	NM_015481	ZNF385	-0.814291	-0.532938	-0.839591	-0.501948	-0.384777	-0.628697	2	0	0	0	0	0	1	0
A_23_P27827	NM_015898	ZBTB7A	-1.10032	-0.78592	-0.657357	-0.773233	-0.457519	-0.442927	1	0	0	0	0	0	1	0
A_23_P59791	NM_016019	LUC7L2	-0.69092	-0.5828	-0.724527	-0.345872	-1.00968	-0.583435	1	0	0	0	0	0	1	0
A_23_P59787	NM_016019	LUC7L2	-0.568197	-0.460602	-0.303463	-0.381051	-0.412888	-0.541808	1	0	0	0	0	0	1	0
A_23_P118749	NM_016041	DERL2	-0.217255	-0.144063	-0.45729	-0.140077	-0.593667	-0.123063	1	0	0	0	0	0	1	0
A_23_P110961	NM_016098	BRP44L	-0.857295	-0.499153	-0.42504	-0.353273	-0.742784	-0.137365	1	0	0	0	0	0	0	0
A_23_P205778	NM_016194	GNB5	-0.752347	-0.330209	-0.434367	-0.152538	-0.740789	-0.678707	2	0	0	0	0	0	0	0
A_23_P155477	NM_016210	C3orf18	-0.970607	-0.652282	-0.300281	-0.425689	-0.802471	-0.473992	1	0	0	0	0	0	0	0
A_23_P30995	NM_016230	CYB5R4	-1.20808	-1.2721	-1.4879	-0.780076	-1.75489	-2.06487	1	0	0	0	0	0	1	0
A_23_P38041	NM_016256	NAGPA	-0.470255	-0.227984	-0.370193	-0.425321	-0.570341	-0.587746	1	0	0	0	0	0	0	0
A_32_P52282	NM_016371	HSD17B7	-0.433718	-0.226087	-0.461757	-0.160454	-0.912129	-0.575302	1	0	0	0	0	0	0	0
A_23_P11859	NM_016371	HSD17B7	-0.311516	-0.091293	-0.646999	-0.278723	-0.819438	-0.64747	1	0	0	0	0	0	0	0
A_23_P9443	NM_016520	C9orf78	-0.085986	-0.072524	-0.235919	-0.106758	-0.25472	-1.24521	1	0	0	0	0	0	1	0
A_24_P246717	NM_016578	RSF1	-0.522379	-0.519044	-0.421903	-0.438168	-0.916853	-0.115436	1	0	0	0	0	0	1	0
A_23_P395703	NM_016578	RSF1	-0.542252	-0.501756	-0.370142	-0.457008	-0.827937	-0.20601	1	0	0	0	0	0	1	0
A_24_P20746	NM_016644	PRR16	-0.413298	-0.581438	-0.684349	-0.363806	-0.421345	-0.64124	1	0	0	0	0	0	0	0
A_23_P92929	NM_016644	PRR16	-0.240444	-0.216613	-0.210315	-0.237604	-0.232598	-0.505151	1	0	0	0	0	0	0	0
A_23_P211985	NM_017719	SNRK	-0.375259	-0.61496	-0.726531	-0.802564	-1.18633	-0.063092	1	0	0	0	0	0	0	0
A_23_P55873	NM_017721	CC2D1A	-0.619193	-0.254132	-0.438757	-0.177823	-0.59629	-0.418428	1	0	0	0	0	0	1	0
A_24_P225534	NM_017821	RHBDL2	-0.145897	-0.149343	-0.292067	-0.325937	-0.882904	-0.133113	1	0	0	0	0	0	0	0
A_23_P63432	NM_017821	RHBDL2	-0.325803	-0.729032	-0.647604	-0.464025	-1.08159	-0.0842786	1	0	0	0	0	0	0	0
A_32_P46571	NM_017821	RHBDL2	-0.168924	-0.276599	-0.0867124	-0.294807	-0.233247	0.166861	1	0	0	0	0	0	0	0
A_23_P43425	NM_017998	C9orf40	-0.010133	-0.164751	-0.174094	-0.124856	-0.374917	0.001053	1	0	0	0	0	0	0	1
A_23_P99661	NM_018071	FLJ10357	-0.89491	-0.569473	-0.203195	-0.685599	-0.370515	-0.954925	1	0	0	0	0	0	0	0
A_23_P44684	NM_018098	ECT2	-0.449555	-0.278412	-0.235343	-0.088397	-0.468766	-0.130744	1	0	0	0	0	0	0	0
A_23_P9574	NM_018098	ECT2	-0.397522	-0.153122	-0.028961	-0.064185	-0.105697	-0.008609	1	0	0	0	0	0	0	0
A_23_P375	NM_018101	CDCA8	-0.371512	-0.240339	-0.044648	-0.049058	-0.165027	-0.236193	1	0	0	0	0	0	0	0
A_23_P119254	NM_018154	ASF1B	-0.896142	-0.458122	-0.826566	-0.292392	-1.04129	-0.71094	1	0	0	0	0	0	1	0
A_23_P61487	NM_018205	LRRC20	-0.07721	-0.058667	-0.0040765	-0.120981	-0.08087	-0.201637	1	0	0	0	0	0	1	0
A_32_P3556	NM_018206	VPS35	-1.03303	-0.726485	-0.961929	-0.511966	-1.26383	-0.637524	1	0	0	0	0	0	1	0
A_24_P270769	NM_018206	VPS35	-1.03418	-0.744893	-0.841927	-0.755878	-0.965094	-0.740372	1	0	0	0	0	0	1	0
A_23_P91140	NM_018441	PECR	-0.235074	-0.187136	-0.0641404	-0.125068	-0.229408	0.156193	1	0	0	0	0	0	0	0
A_23_P160481	NM_018442	IQWD1	-0.677712	-0.542068	-0.836248	-0.424819	-1.07321	0.454428	1	0	0	0	0	0	1	0
A_24_P367666	NM_018489	ASH1L	-0.685419	-0.881244	-0.435633	-0.77286	-0.730132	-0.610731	1	0	0	0	0	0	3	0
A_32_P62997	NM_018492	PBK	-2.22988	-1.25332	-0.927174	-0.615721	-1.24082	-1.69457	2	0	0	0	0	0	1	0
A_23_P259272	NM_018639	WSB2	-1.3315	-1.0079	-0.924565	-0.904852	-1.33146	-0.536728	1	0	0	0	0	0	0	1
A_23_P147238	NM_018639	WSB2	-1.53971	-1.03896	-0.539004	-0.890641	-1.51184	-0.745078	1	0	0	0	0	0	0	1
A_24_P184460	NM_018694	ARL6IP4	-0.768395	-0.332027	-0.461061	-0.232404	-0.508303	-0.352222	1	0	0	0	0	0	0	0
A_24_P88565	NM_018845	RAG1AP1	-0.189022	-0.019007	-0.557959	-0.025749	-0.193468	-0.188604	1	0	0	0	0	0	0	0
A_24_P216087	NM_019088	PAF1	-0.855971	-0.484848	-0.986142	-0.272564	-1.22064	-0.51909	1	0	0	0	0	0	1	0
A_23_P142272	NM_019088	PAF1	-0.919238	-0.434609	-0.852199	-0.125677	-0.919481	-0.513668	1	0	0	0	0	0	1	0
A_23_P304716	NM_019089	HES2	-0.454737	-0.40207	-0.007157	-0.209173	-0.23237	-0.0246473	2	0	0	0	0	0	0	0
A_23_P143885	NM_019555	ARHGEF3	-0.691338	-0.516123	-0.90902	-0.486279	-0.957325	-0.518045	2	0	0	0	0	0	2	0
A_23_P54064	NM_019852	METTL3	-0.852218	-0.23987	-0.481256	-0.295576	-0.437184	-0.592309	1	0	0	0	0	0	1	0
A_23_P20002	NM_020319	ANKMY2	-0.550933	-0.268991	-0.46589	-0.639366	-0.819277	-0.0830005	1	0	0	0	0	0	0	0
A_23_P207125	NM_020795	NLGN2	-0.622383	-0.45091	-0.222384	-0.27574	-0.40611	-0.258902	1	0	0	0	0	0	0	0
A_23_P258088	NM_020804	PACSIN1	-0.859756	-0.602492	-0.371096	-0.679201	-0.315551	-0.981164	1	0	0	0	0	0	0	0
A_24_P149266	NM_020804	PACSIN1	-0.520026	-0.203296	-0.245821	-0.508841	-0.563805	-0.805297	1	0	0	0	0	0	0	0
A_23_P100654	NM_020899	ZBTB4	-0.413394	-0.197628	-0.542423	-0.192101	-1.4515	-0.436207	1	0	0	0	0	0	0	1
A_23_P335920	NM_021135	RPS6KA2	-0.921465	-0.671968	-0.512841	-0.505179	-0.540186	-0.39789	1	0	0	0	0	0	0	0
A_23_P3221	NM_021199	SQRDL	-0.256594	-0.307238	-0.086348	-0.372438	-0.112923	0.0978355	1	0	0	0	0	0	0	0
A_23_P80773	NM_021203	SRPRB	-0.787431	-0.553055	-0.609412	-0.409037	-0.962329	-0.381918	1	0	0	0	0	0	0	0
A_32_P182388	NM_021217	ZNF77	-0.261329	-0.341858	-0.101158	-0.386525	-0.194482	0.023469	1	0	0	0	0	0	0	0
A_23_P397899	NM_021218	C9orf80	-0.165502	-0.073873	-0.255079	-0.151247	-0.363098	0.134691	1	0	0	0	0	0	0	0
A_23_P204630	NM_021229	NTN4	-0.750887	-0.565618	-0.851121	-0.556456	-1.08134	-0.350419	1	0	0	0	0	0	1	0
A_24_P243776	NM_021994	ZNF277P	-0.596626	-0.369031	-0.0681015	-0.12707	-0.315854	0.232088	1	0	0	0	0	0	0	0
A_24_P398670	NM_024026	MRP63	-0.127154	-0.11844	-0.271725	-0.056677	-0.455917	0.005926	2	0	0	0	0	0	0	0
A_24_P384636	NM_024038	C19orf43	-0.678006	-0.176175	-0.400215	-0.124613	-0.43338	-0.250579	1	0	0	0	0	0	0	0
A_23_P164821	NM_024038	C19orf43	-0.76586	-0.274861	-0.454027	-0.137185	-0.554787	-0.217254	1	0	0	0	0	0	0	0
A_24_P283928	NM_024068	OBFC2B	-0.296451	-0.142629	-0.330884	-0.095746	-0.55702	-0.444918	1	0	0	0	0	0	0	0
A_23_P14273	NM_024071	ZFYVE21	-0.789713	-0.556664	-0.660376	-0.171152	-1.45144	-0.037203	1	0	0	0	0	0	0	0
A_23_P125643	NM_024087	ASB9	-0.220936	-0.209204	-0.182916	-0.10171	-0.241165	-0.31602	1	0	0	0	0	0	1	0
A_24_P278299	NM_024701	ASB13	-0.94094	-0.345657	-0.411709	-0.401391	-0.303057	-0.777216	2	0	0	0	0	0	1	1
A_32_P96719	NM_024745	SHCBP1	-1.39521	-0.776734	-1.21931	-0.381765	-1.39374	-0.150344	2	0	0	0	0	0	0	0
A_24_P144936	NM_024874	KIAA0319L	-0.359823	-0.642961	-0.0666723	-0.302832	-0.2728	-0.976728	1	0	0	0	0	0	1	0
A_23_P79416	NM_025133	FBXO11	-0.268942	-0.291061	-0.119786	-0.107073	-0.090237	0.169618	1	0	0	0	0	0	0	0
A_24_P6725	NM_025190	KIAA1641	-0.224166	-0.275723	-0.034862	-0.188255	-0.078591	-0.461491	1	0	0	0	0	0	0	0
A_23_P92012	NM_025265	TSEN2	-0.480224	-0.180655	-0.235666	-0.086282	-0.093985	-0.273078	1	0	0	0	0	0	1	0
A_23_P211212	NM_030582	COL18A1	-0.074385	-0.215496	-0.054601	-0.402469	-0.12218	-0.071243	1	0	0	0	0	0	0	0
A_24_P57426	NM_030582	COL18A1	-0.338633	-0.259024	-0.067486	-0.133119	-0.153518	-0.140096	1	0	0	0	0	0	0	0
A_23_P334123	NM_030790	ITFG1	-0.566649	-0.707312	-0.748066	-0.371992	-0.937244	-0.724568	1	0	0	0	0	0	1	0
A_23_P78053	NM_030802	FAM117A	-0.498419	-0.287368	-0.058079	-0.329615	-0.045002	-0.039283	1	0	0	0	0	0	0	1
A_23_P118300	NM_031208	FAHD1	-0.581539	-0.414979	-0.454298	-0.294674	-0.586292	0.118973	2	0	0	0	0	0	0	0
A_24_P370471	NM_031482	ATG10	-0.815597	-0.841581	-0.271168	-0.603568	-0.330659	-0.491077	1	0	0	0	0	0	1	0
A_24_P96474	NM_032287	LDOC1L	-0.734397	-0.517529	-0.62949	-0.341982	-0.974479	-0.142393	2	0	0	0	0	0	2	0
A_23_P132365	NM_032287	LDOC1L	-0.758059	-0.727936	-0.475772	-0.440731	-0.730917	-0.163614	2	0	0	0	0	0	2	0
A_24_P56484	NM_032352	BRMS1L	-1.28855	-0.782699	-0.906029	-1.04054	-1.18443	-0.107632	1	0	0	0	0	0	0	0
A_23_P161552	NM_032389	ZNF289	-0.302856	-0.0989647	-0.225946	-0.0955293	-0.080944	-0.581781	1	0	0	0	0	0	2	0
A_23_P37825	NM_032451	SPIRE2	-0.854233	-0.497097	-0.293905	-0.732475	-0.296447	-0.468915	1	0	0	0	0	0	0	0
A_23_P55802	NM_032493	AP1M1	-0.358051	-0.061634	-0.267411	-0.004017	-0.303256	-0.721291	1	0	0	0	0	0	1	0
A_24_P244442	NM_032667	BSCL2	-0.940921	-0.387423	-0.419126	-0.342536	-0.753076	-0.581022	1	0	0	0	0	0	0	0
A_23_P101796	NM_033025	SYDE1	-0.98831	-1.01561	-0.534661	-0.89455	-0.0610613	-1.31119	1	0	0	0	0	0	0	0
A_23_P164022	NM_033375	MYO1C	-0.349655	-0.183016	-0.344338	-0.154668	-0.044963	-0.252648	1	0	0	0	0	0	0	0
A_23_P141965	NM_033417	NY-SAR-48	-0.844059	-0.44018	-0.247347	-0.321457	-0.717475	-0.801048	1	0	0	0	0	0	0	0
A_23_P217958	NM_033500	HK1	-0.398176	-0.192396	-0.228095	-0.06503	-0.280578	-0.134703	1	0	0	0	0	0	0	0
A_24_P75230	NM_033546	MRLC2	-0.321732	-0.257475	-0.473909	-0.177058	-0.544492	-0.285935	1	0	0	0	0	0	0	0
A_32_P42925	NM_033546	MRLC2	-0.609361	-0.235855	-0.669299	-0.22037	-0.987754	-0.234092	1	0	0	0	0	0	0	0
A_23_P203737	NM_033547	INTS4	-0.494482	-0.0802145	-0.390512	-0.059738	-1.12177	-0.248971	1	0	0	0	0	0	1	0
A_24_P396980	NM_053024	PFN2	-0.457912	-0.354808	-1.26893	-0.219025	-1.22208	-0.549419	2	0	0	0	0	0	1	0
A_24_P122337	NM_080737	SYTL4	-0.777621	-0.287719	-0.472385	-0.353058	-1.07424	-0.786285	1	0	0	0	0	0	1	0
A_24_P259083	NM_080792	SIRPA	-0.319434	-0.70172	-0.607299	-0.402596	-0.428034	-0.746153	2	0	0	0	0	0	1	0
A_23_P210708	NM_080792	SIRPA	-0.629611	-0.672841	-0.754681	-0.344185	-0.979741	-0.218209	2	0	0	0	0	0	1	0
A_23_P61823	NM_130781	RAB24	-0.536988	-0.139793	-0.513153	-0.061587	-0.489509	-0.224827	1	0	0	0	0	0	0	0
A_24_P52111	NM_130781	RAB24	-0.550579	-0.155119	-0.592768	-0.052271	-0.493669	-0.183562	1	0	0	0	0	0	0	0
A_23_P156185	NM_133456	SHROOM1	-0.533948	-0.255892	-0.034193	-0.28519	-0.090183	-0.212212	1	0	0	0	0	0	0	0
A_24_P176409	NM_133458	ZFP90	-0.688815	-0.308296	-0.354335	-0.282472	-0.894377	-0.823152	2	0	0	0	0	0	1	0
A_24_P176404	NM_133458	ZFP90	-0.695276	-0.308659	-0.107594	-0.328814	-0.545338	-0.60484	2	0	0	0	0	0	1	0
A_23_P67321	NM_138334	JOSD2	-0.685849	-0.31724	-0.626358	-0.361469	-0.808779	-0.303131	1	0	0	0	0	0	0	0
A_23_P422851	NM_138375	CABLES1	-0.99117	-0.552381	-0.502961	-0.346487	-0.558915	0.370437	1	0	0	0	0	0	0	0
A_23_P120915	NM_138797	ANKRD54	-0.503927	-0.052776	-0.274398	-0.069302	-0.332433	-0.038128	1	0	0	0	0	0	0	0
A_23_P400459	NM_144964	RG9MTD3	-0.007366	-0.064854	-0.0825204	-0.0332863	-0.112637	-0.253064	1	0	0	0	0	0	0	0
A_23_P339582	NM_144970	CXorf38	-0.0453247	-0.021116	-0.157667	-0.188164	-0.514953	0.215592	1	0	0	0	0	0	0	0
A_23_P104692	NM_145065	PELI3	-0.783908	-0.565043	-0.423915	-0.457295	-0.602423	-0.343891	1	0	0	0	0	0	0	0
A_23_P321959	NM_145169	SFT2D1	-0.353092	-0.259479	-0.213107	-0.211294	-0.220091	-0.044535	1	0	0	0	0	0	0	0
A_23_P306211	NM_145175	FAM84A	-0.179608	-0.408644	-0.457022	-0.334516	-0.681323	0.861944	1	0	0	0	0	0	0	0
A_23_P66017	NM_145239	PRRT2	-1.51102	-1.12422	-0.888104	-1.18163	-1.06642	-1.10315	1	0	0	0	0	0	0	0
A_23_P135730	NM_145295	ZNF627	-0.229217	-0.093237	-0.241594	-0.085386	-0.449778	-0.083983	1	0	0	0	0	0	0	0
A_32_P97489	NM_145690	YWHAZ	-0.070614	-0.240581	-0.275723	-0.281558	-0.593201	0.0553505	1	0	0	0	0	0	0	0
A_23_P97795	NM_145698	ACBD5	-0.163133	-0.429638	-0.285645	-0.295886	-0.102036	-0.585832	1	0	0	0	0	0	1	1
A_23_P137848	NM_145729	MRPL24	-1.11226	-0.35225	-0.542892	-0.302221	-0.696128	-0.450433	1	0	0	0	0	0	0	0
A_24_P59722	NM_147152	ITSN2	-0.222124	-0.468481	-0.122672	-0.253387	-0.451684	0.151681	1	0	0	0	0	0	0	0
A_32_P11894	NM_152269	C12orf65	-0.236537	-0.240166	-0.01443	-0.203202	-0.34666	-0.255723	1	0	0	0	0	0	0	0
A_32_P11899	NM_152269	C12orf65	-0.332242	-0.293236	-0.143514	-0.185645	-0.54356	-0.235234	1	0	0	0	0	0	0	0
A_23_P368259	NM_152361	EID2B	-0.454802	-0.30758	-0.198171	-0.50543	-0.388085	-0.495622	2	0	0	0	0	0	0	0
A_23_P430201	NM_152446	C14orf145	-0.853648	-0.431592	-0.220485	-0.30426	-0.463514	-0.982648	1	0	0	0	0	0	0	0
A_23_P137543	NM_152493	FLJ25476	-0.601117	-0.415138	-0.486175	-0.263304	-0.386823	-0.262957	1	0	0	0	0	0	0	0
A_24_P83118	NM_152511	DUSP18	-0.274181	-0.386329	-0.275299	-0.547195	-0.052536	-0.0661025	1	0	0	0	0	0	0	0
A_23_P382705	NM_152588	TMTC2	-0.677141	-0.645621	-0.530421	-0.70975	-0.787933	0.0598185	1	0	0	0	0	0	0	0
A_23_P145247	NM_152736	ZNF187	-0.313127	-0.090044	-0.047329	-0.157584	-0.001626	-0.0912435	1	0	0	0	0	0	0	0
A_23_P66774	NM_153338	GGT6	-0.365653	-0.212579	-0.23491	-0.186056	-0.043377	-0.377505	2	0	0	0	0	0	0	0
A_32_P300427	NM_153360	APCDD1L	-1.76516	-0.975266	-1.15613	-1.16737	-1.69593	-0.96063	1	0	0	0	0	0	1	0
A_23_P54918	NM_153486	LDHD	-0.915157	-0.855398	-0.309335	-0.556285	-0.280203	-0.684989	1	0	0	0	0	0	0	0
A_23_P303455	NM_153832	GPR161	-0.818309	-0.445182	-0.375636	-0.430047	-0.510131	-0.823583	1	0	0	0	0	0	0	0
A_23_P354314	NM_153832	GPR161	-0.709522	-0.394608	-0.419152	-0.539517	-0.923647	-0.441972	1	0	0	0	0	0	0	0
A_23_P109643	NM_172027	ABTB1	-0.716088	-0.371126	-0.101339	-0.182238	-0.265083	-0.641614	1	0	0	0	0	0	0	0
A_23_P77274	NM_173469	UBE2Q2	-0.335742	-0.394594	-0.458233	-0.40706	-0.512653	-0.689408	1	0	0	0	0	0	1	0
A_24_P148836	NM_173546	KLHDC8B	-0.484346	-0.239057	-0.0639286	-0.257392	-0.31359	0.340481	1	0	0	0	0	0	0	0
A_23_P125117	NM_173546	KLHDC8B	-0.335776	-0.230459	-0.234726	-0.127199	-0.465132	0.42402	1	0	0	0	0	0	0	0
A_23_P401380	NM_173602	DIP2B	-0.044016	-0.10627	-0.383981	-0.066217	-0.64955	0.113118	2	0	0	0	0	0	1	1
A_23_P322704	NM_173607	C14orf24	-0.28864	-0.309449	-0.476942	-0.269103	-0.694794	-0.222705	2	0	0	0	0	0	1	0
A_23_P94103	NM_173833	SCARA5	-2.54115	-2.10167	-1.63691	-1.75866	-1.93835	-0.5722	2	0	0	0	0	0	0	0
A_23_P112634	NM_174921	C4orf34	-0.457793	-0.525857	-0.878526	-0.621272	-1.32787	-0.079781	1	0	0	0	0	0	0	0
A_23_P12514	NM_175744	RHOC	-0.599072	-0.386405	-0.336468	-0.250979	-0.624959	-0.356655	1	0	0	0	0	0	0	0
A_23_P406424	NM_175744	RHOC	-0.643036	-0.398463	-0.325494	-0.218063	-0.40887	-0.388436	1	0	0	0	0	0	0	0
A_23_P327907	NM_177965	C8orf37	-0.27552	-0.441117	-0.153478	-0.165126	-0.38336	0.479052	1	0	0	0	0	0	0	0
A_23_P12849	NM_178150	FBXO18	-0.944405	-0.377069	-0.53058	-0.258676	-0.611186	-0.960418	1	0	0	0	0	0	0	0
A_23_P335463	NM_178439	GMCL1	-0.326288	-0.418582	-0.299262	-0.192695	-0.298552	-0.66361	1	0	0	0	0	0	0	0
A_23_P28375	NM_178439	GMCL1	-0.449819	-0.251749	-0.246831	-0.300753	-0.144676	0.0287355	1	0	0	0	0	0	0	0
A_32_P84388	NM_178439	GMCL1	-0.662303	-0.421512	-0.306046	-0.525891	-0.404816	-0.664278	1	0	0	0	0	0	0	0
A_23_P35943	NM_178510	ANKK1	-0.320336	-0.176989	-0.160841	-0.159274	-0.099373	-0.301518	1	0	0	0	0	0	0	0
A_23_P436526	NM_178526	SLC25A42	-0.755796	-0.180239	-0.374128	-0.302699	-0.591673	-0.325738	1	0	0	0	0	0	0	0
A_24_P113264	NM_178820	FBXO27	-0.926649	-0.178083	-0.808027	-0.149297	-0.632959	-0.936572	2	0	0	0	0	0	1	0
A_23_P12173	NM_181715	CRTC2	-1.0098	-0.874682	-0.467568	-0.676601	-0.504051	-0.917443	1	0	0	0	0	0	1	0
A_23_P12178	NM_181715	CRTC2	-0.920073	-0.494103	-0.685811	-0.462688	-0.867405	-1.00698	1	0	0	0	0	0	1	0
A_24_P12435	NM_181782	NCOA7	-0.313483	-0.383119	-0.489834	-0.318505	-0.26497	0.644138	2	0	0	0	0	0	0	0
A_23_P81408	NM_182796	MAT2B	-1.61603	-1.01494	-1.56984	-0.913669	-1.65674	-0.529209	1	0	0	0	0	0	0	0
A_24_P243347	NM_182796	MAT2B	-1.44746	-0.652753	-0.751978	-0.887322	-1.09946	-0.455516	1	0	0	0	0	0	0	0
A_23_P155837	NM_183075	CYP2U1	-0.273214	-0.250456	-0.382592	-0.298916	-1.07494	-0.614742	1	0	0	0	0	0	1	0
A_23_P115726	NM_194298	SLC16A9	-0.208401	-0.223185	-0.23627	-0.244659	-0.321382	0.295014	1	0	0	0	0	0	1	0
A_32_P206949	NM_198276	TMEM17	-0.558105	-0.443781	-0.564428	-0.442545	-0.98161	-0.225452	1	0	0	0	0	0	0	0
A_23_P320304	NM_201252	AFAR3	-0.365779	-0.195955	-0.063275	-0.203935	-0.189477	-0.248597	1	0	0	0	0	0	0	0
A_23_P46170	NM_201542	MED8	-0.816881	-0.669995	-0.867584	-0.535424	-0.731367	-0.268945	1	0	0	0	0	0	1	0

## Sheet: Table S2_increased
Table S2 (increased): List of the increased genes that have common seed-complementary sequences to dsEcad640 and miR 302/372/373/520 miRNA family members.
					log2 fold change						Number of seed-complementary sites
				-3	0		3
										0	1	2	3	4
ProbeName	CommonName	GeneSymbol	log2 fold change	log2 fold change	log2 fold change	log2 fold change	log2 fold change	log2 fold change	common seed sequence	dsEcad-640(opposite strand)	miR-302a(opposite strand)	miR-372(opposite strand)	miR-373(opposite strand)	miR-520c(opposite strand)	miR-520f	miR-520f(opposite strand)
			dsEcad640	miR302a	miR372	miR373	miR520c	miR520f	AGCACTT in 3'UTR	ATTTCAG in 3'UTR	GTTTAAG in 3'UTR	CATTTGA in 3'UTR	TTTTGAG in 3'UTR	CTCTAGA in 3'UTR	AAGCACT in 3'UTR	TTAGAGG in 3'UTR
A_23_P69058	NM_000249	MLH1	0.254146	0.088146	0.323253	0.030178	0.463383	-0.090023	1	0	0	0	0	0	0	0
A_24_P477127	NM_000296	PKD1	0.0181187	0.19523	0.572974	0.050631	0.129793	0.491364	1	0	0	0	0	0	0	1
A_23_P54540	NM_001013703	EIF2AK4	0.202027	0.179234	0.210466	0.160592	0.353187	0.182127	1	0	0	0	0	0	0	0
A_23_P27584	NM_001020818	MYADM	0.907368	0.587055	0.565808	0.474884	0.674176	0.743767	1	0	0	0	0	0	0	0
A_23_P118406	NM_001033046	C17orf62	0.011648	0.109306	0.196867	0.011603	0.136783	0.171642	1	0	0	0	0	0	0	0
A_32_P207180	NM_001040025	ARL16	0.045444	0.090032	0.049884	0.125912	0.178513	0.049676	1	0	0	0	0	0	0	0
A_23_P379945	NM_001080414	KIAA1509	1.0112	0.589641	0.527563	0.288139	0.817808	0.588573	1	0	0	0	0	0	1	0
A_24_P940006	NM_001406	EFNB3	0.188919	0.290918	0.320489	0.427085	0.349353	0.331542	1	0	0	0	0	0	0	1
A_24_P397107	NM_001789	CDC25A	0.933069	0.332911	0.3831	0.397415	0.206427	0.691703	1	0	0	0	0	0	1	0
A_23_P121423	NM_001789	CDC25A	0.962618	0.792393	0.535696	0.481226	0.604744	0.581751	1	0	0	0	0	0	1	0
A_23_P141730	NM_001943	DSG2	0.196345	0.324162	0.232349	0.134214	0.23841	-0.213778	1	0	0	0	0	0	0	0
A_23_P31721	NM_001951	E2F5	1.08011	0.855083	0.756241	1.0352	0.4917	1.60835	1	0	0	0	0	0	0	0
A_23_P69908	NM_002064	GLRX	0.280715	0.229078	0.412434	0.102843	0.20866	0.236634	1	0	0	0	0	0	0	0
A_24_P398092	NM_002874	RAD23B	0.292386	0.29118	0.211008	0.058977	0.133294	0.255416	2	0	0	0	0	0	0	0
A_24_P849628	NM_002904	RDBP	0.081819	0.00869	0.270209	0.076507	0.224002	0.056603	1	0	0	0	0	0	0	0
A_23_P20722	NM_003086	SNAPC4	0.298364	0.234248	0.632912	0.234093	0.749679	0.098543	1	0	0	0	0	0	1	0
A_23_P20728	NM_003086	SNAPC4	0.268398	0.381056	0.679039	0.290301	0.646414	0.113123	1	0	0	0	0	0	1	0
A_24_P179400	NM_003376	VEGFA	0.648878	0.00536	0.205223	1.9859	0.128469	1.08264	1	0	0	0	0	0	0	0
A_23_P255653	NM_003844	TNFRSF10A	0.452332	0.194383	0.290565	0.118744	0.148004	0.274921	1	0	0	0	0	0	0	0
A_23_P207319	NM_003954	MAP3K14	0.056084	0.10922	0.347582	0.192359	0.098657	0.670509	1	0	0	0	0	0	1	0
A_23_P88831	NM_003983	SLC7A6	0.222198	0.397396	0.065224	0.205645	0.270372	0.006597	1	0	0	0	0	0	1	0
A_23_P55190	NM_004247	EFTUD2	0.276719	0.17243	0.283957	0.209641	0.513085	0.216874	1	0	0	0	0	0	0	0
A_23_P109345	NM_004339	PTTG1IP	0.107325	0.10112	0.15346	0.122416	0.355912	0.123804	1	0	0	0	0	0	0	0
A_23_P108842	NM_004418	DUSP2	1.0593	0.544462	0.771308	0.674733	0.717335	1.02967	1	0	0	0	0	0	0	0
A_23_P15829	NM_004618	TOP3A	0.157015	0.132612	0.12259	0.08415	0.139729	0.099379	1	0	0	0	0	0	0	1
A_23_P133582	NM_004730	ETF1	0.420415	0.124025	0.165132	0.301443	0.140811	0.556128	1	0	0	0	0	0	1	0
A_24_P262728	NM_005490	SH2D3A	1.13188	0.893015	1.50792	0.88364	1.60219	0.367943	1	0	0	0	0	0	0	0
A_23_P424316	NM_005650	TCF20	0.412884	0.410005	0.314548	0.270302	0.675413	-0.117416	1	0	0	0	0	0	0	0
A_23_P313961	NM_005793	NME6	0.292226	0.268897	0.214759	0.343376	0.289517	0.340055	1	0	0	0	0	0	0	0
A_23_P90612	NM_005915	MCM6	0.154852	0.269584	0.422955	0.147016	0.209535	-0.27989	1	0	0	0	0	0	0	0
A_24_P326660	NM_006500	MCAM	0.445192	0.614048	0.651659	0.542759	0.576817	0.119624	1	0	0	0	0	0	0	0
A_23_P162171	NM_006500	MCAM	0.488451	0.580473	0.578584	0.53777	0.529722	0.117271	1	0	0	0	0	0	0	0
A_23_P254612	NM_006716	DBF4	0.572731	0.250092	0.313576	0.133637	0.212468	0.42591	1	0	0	0	0	0	0	0
A_23_P94921	NM_006749	SLC20A2	0.567047	0.224253	0.397363	0.173565	0.637288	0.548695	1	0	0	0	0	0	0	0
A_23_P56865	NM_006773	DDX18	0.426	0.179724	0.270229	0.09045	0.2957	-0.0235	1	0	0	0	0	0	1	0
A_23_P307392	NM_012074	DPF3	0.103645	0.148684	0.198922	0.011884	0.18779	-0.375819	1	0	0	0	0	0	0	1
A_23_P146830	NM_012140	SLC25A10	0.169731	0.510165	0.456412	0.429868	0.423086	0.453365	1	0	0	0	0	0	0	0
A_23_P115824	NM_012207	HNRPH3	0.517145	0.146473	0.083603	0.094977	0.290507	0.742914	1	0	0	0	0	0	0	1
A_23_P59107	NM_014046	MRPS18B	0.28975	0.202976	0.332638	0.11653	0.151017	0.0537865	1	0	0	0	0	0	0	0
A_23_P216396	NM_014285	EXOSC2	0.431975	0.3599	0.473368	0.076847	0.369797	-0.104823	2	0	0	0	0	0	0	0
A_23_P130509	NM_014518	ZNF229	0.776463	0.251285	0.297085	0.16322	0.338701	0.41019	1	0	0	0	0	0	0	0
A_23_P403284	NM_014562	OTX1	0.544126	0.154574	0.644997	0.109984	0.624997	0.259507	1	0	0	0	0	0	1	0
A_23_P324490	NM_014686	KIAA0355	0.633265	0.342496	0.461484	0.258486	0.76122	0.248687	1	0	0	0	0	0	0	0
A_23_P110606	NM_014757	MAML1	0.747632	0.539061	0.160246	0.490573	0.260086	1.3041	1	0	0	0	0	0	0	0
A_24_P311694	NM_014757	MAML1	0.757638	0.268519	0.5307	0.383718	0.760379	0.774718	1	0	0	0	0	0	0	0
A_23_P152727	NM_014798	PLEKHM1	0.445075	0.219874	0.34572	0.090321	0.517808	0.165563	1	0	0	0	0	0	0	1
A_23_P146497	NM_014811	KIAA0649	0.165631	0.195118	0.7568	0.290847	0.507761	0.006718	1	0	0	0	0	0	0	1
A_23_P33027	NM_014938	MLXIP	0.38539	0.818016	0.318684	0.476975	1.00677	0.322716	1	0	0	0	0	0	1	0
A_23_P9823	NM_014938	MLXIP	0.286797	0.680289	0.336619	0.577283	0.707217	0.462236	1	0	0	0	0	0	1	0
A_24_P415624	NM_014938	MLXIP	0.121264	0.020041	0.1904	0.0082653	0.378336	-0.210086	1	0	0	0	0	0	1	0
A_23_P54605	NM_015659	RSL1D1	0.505691	0.325024	0.473741	0.244712	0.21213	0.425165	3	0	0	0	0	0	0	1
A_23_P54597	NM_015659	RSL1D1	0.397085	0.337854	0.444443	0.318636	0.503539	0.475414	3	0	0	0	0	0	0	1
A_24_P398972	NM_016138	COQ7	0.2913	0.3585	0.152405	0.260222	0.352071	0.19889	1	0	0	0	0	0	0	0
A_23_P35099	NM_016183	MRTO4	0.194533	0.36657	0.249643	0.336083	0.199562	0.256921	1	0	0	0	0	0	0	0
A_23_P45087	NM_016220	ZNF588	1.73192	0.791461	0.765298	0.553197	1.52599	1.23284	1	0	0	0	0	0	1	0
A_23_P65963	NM_016561	BFAR	0.484117	0.440748	0.397998	0.270727	0.163428	0.373203	1	0	0	0	0	0	0	0
A_23_P139295	NM_017583	TRIM44	0.255546	0.153279	0.083609	0.301138	0.042396	0.499284	1	0	0	0	0	0	1	0
A_23_P31489	NM_017920	URG4	0.047973	0.12396	0.080817	0.0426295	0.029078	0.173982	1	0	0	0	0	0	0	0
A_23_P250554	NM_018046	AGGF1	0.265591	0.108014	0.263501	0.034519	0.015868	0.212073	1	0	0	0	0	0	1	0
A_23_P129301	NM_018097	CEP27	0.364133	0.31232	0.208626	0.239363	0.122359	0.051581	1	0	0	0	0	0	0	1
A_23_P159110	NM_018656	SLC35E3	0.289737	0.097589	0.025372	0.125027	0.099605	0.310483	1	0	0	0	0	0	0	0
A_32_P151875	NM_020781	ZNF398	0.549567	0.361959	0.519108	0.274092	0.437834	0.348487	1	0	0	0	0	0	0	0
A_24_P213924	NM_020947	KIAA1609	0.749075	0.1713	0.144871	0.242043	0.254006	0.686901	1	0	0	0	0	0	0	0
A_23_P102973	NM_022719	DGCR14	0.273597	0.276672	0.213782	0.037369	0.077693	0.028511	2	0	0	0	0	0	0	0
A_23_P101332	NM_023008	FLJ12949	0.050538	0.176571	0.343618	0.061631	0.777385	0.084148	1	0	0	0	0	0	0	0
A_23_P219105	NM_023111	FGFR1	0.102659	0.209535	0.314786	0.0218664	0.464742	1.50149	1	0	0	0	0	0	0	0
A_23_P99942	NM_024652	LRRK1	0.115182	0.115079	0.254179	0.0118066	0.220224	0.184116	1	0	0	0	0	0	1	0
A_23_P126727	NM_024654	NOL9	0.270546	0.367048	0.344257	0.184227	0.038057	0.520508	1	0	0	0	0	0	0	0
A_23_P395566	NM_024735	FBXO31	0.148566	0.162671	0.27551	0.06648	0.254882	0.010125	1	0	0	0	0	0	0	0
A_23_P80839	NM_024871	MAP6D1	0.177181	0.189045	0.568202	0.100319	0.199553	0.373416	1	0	0	0	0	0	0	1
A_23_P212792	NM_025009	CEP135	0.428673	0.075132	0.156961	0.17333	0.274873	0.519486	1	0	0	0	0	0	0	0
A_24_P203630	NM_025190	KIAA1641	0.248784	0.014874	0.452647	0.113902	0.657709	0.151132	1	0	0	0	0	0	0	0
A_23_P359897	NM_030647	JHDM1D	1.26971	0.875105	0.541203	0.552104	0.75292	0.755287	1	0	0	0	0	0	0	1
A_24_P176374	NM_030928	CDT1	0.267354	0.411688	0.814233	0.194142	0.729898	-0.012853	1	0	0	0	0	0	0	0
A_23_P37704	NM_030928	CDT1	0.128823	0.131641	0.309495	0.175437	0.363727	0.084393	1	0	0	0	0	0	0	0
A_23_P152876	NM_031934	RAB34	0.175961	0.150099	0.119531	0.094935	0.173484	0.009024	1	0	0	0	0	0	0	0
A_23_P162879	NM_032374	C14orf153	0.033773	0.095598	0.156353	0.064966	0.258008	-0.296129	1	0	0	0	0	0	1	0
A_23_P380848	NM_032731	TXNL5	0.187206	0.081652	0.275381	0.090553	0.250593	0.288793	1	0	0	0	0	0	1	0
A_24_P330625	NM_032815	NFATC2IP	0.247883	0.472432	0.413021	0.0188288	0.493711	0.383506	3	0	0	0	0	0	0	0
A_23_P54055	NM_032876	JUB	0.027406	0.260366	0.008822	0.146952	0.096121	0.361461	1	0	0	0	0	0	0	0
A_23_P219084	NM_032924	ZNF3	0.013549	0.117779	0.019566	0.141293	0.340453	-0.134867	1	0	0	0	0	0	1	0
A_24_P307175	NM_052928	SMYD4	0.58888	0.424596	0.102659	0.194907	0.077676	0.255476	2	0	0	0	0	0	0	0
A_24_P928510	NM_053055	THEM4	1.0648	0.966591	0.235981	0.464115	0.412668	0.695338	1	0	0	0	0	0	0	0
A_24_P193011	NM_053056	CCND1	0.145523	0.253982	0.396127	0.331454	0.518507	0.300044	1	0	0	0	0	0	1	0
A_23_P320054	NM_058238	WNT7B	1.54013	1.34617	0.567813	0.204408	1.37715	0.0542766	1	0	0	0	0	0	0	0
A_23_P80832	NM_080652	TMEM41A	0.83707	0.717268	0.283969	0.543124	0.357279	0.892229	1	0	0	0	0	0	0	0
A_23_P165984	NM_080752	ZSWIM3	0.033835	0.14728	0.21558	0.271883	0.0945714	-0.018749	1	0	0	0	0	0	0	0
A_24_P279328	NM_130766	SKIP	0.188619	0.205622	0.325672	0.293916	0.267369	0.060194	1	0	0	0	0	0	0	0
A_23_P65741	NM_133375	DIS3L	0.140048	0.342968	0.145677	0.225603	0.105649	0.181546	1	0	0	0	0	0	0	0
A_23_P399112	NM_138373	MYADM	0.0758954	0.247089	0.0701089	0.0598437	0.284037	0.130558	1	0	0	0	0	0	0	0
A_24_P134195	NM_138373	MYADM	0.344203	0.588943	0.124703	0.278672	0.218899	-0.045845	1	0	0	0	0	0	0	0
A_23_P316460	NM_138434	C7orf29	0.728118	0.265478	0.617651	0.427822	0.854068	0.361078	1	0	0	0	0	0	0	0
A_23_P1682	NM_138788	TMEM45B	0.600349	0.403292	0.721693	0.345467	0.686299	0.760388	1	0	0	0	0	0	0	0
A_23_P67971	NM_138801	GALM	0.176816	0.370877	0.310095	0.267587	0.33823	0.026807	1	0	0	0	0	0	1	0
A_23_P208915	NM_139159	DPP9	0.233095	0.351018	0.221136	0.310146	0.574958	0.063534	1	0	0	0	0	0	0	0
A_32_P149251	NM_152686	DNAJC18	0.155925	0.155234	0.392769	0.018942	0.265974	0.061713	1	0	0	0	0	0	0	0
A_23_P40588	NM_172002	HSCB	0.248585	0.155794	0.262306	0.035332	0.166425	0.086584	1	0	0	0	0	0	0	0
A_23_P68624	NM_172236	POFUT1	0.216298	0.408686	0.268486	0.0740263	0.154375	-0.285902	2	0	0	0	0	0	1	0
A_24_P380861	NM_173551	ANKS6	0.207639	0.586651	0.142923	0.136727	0.603643	0.317613	1	0	0	0	0	0	1	2
A_23_P362183	NM_173551	ANKS6	0.085532	0.139538	0.340577	0.13016	0.574363	0.208167	1	0	0	0	0	0	1	2
A_24_P68162	NM_173602	DIP2B	0.081837	0.037468	0.052436	0.066396	0.286942	0.252967	2	0	0	0	0	0	1	1
A_32_P198330	NM_173829	P18SRP	1.46041	1.06863	0.810486	0.933072	1.04008	1.21201	1	0	0	0	0	0	0	0
A_23_P413184	NM_173829	P18SRP	0.727544	0.393418	0.542578	0.238151	0.58005	0.554078	1	0	0	0	0	0	0	0
A_23_P364537	NM_175066	DDX51	0.272737	0.387842	0.330687	0.321378	0.297415	0.198271	4	0	0	0	0	0	0	0
A_23_P353085	NM_175871	C19orf39	0.588412	0.373378	0.393955	0.29892	0.334139	0.730371	1	0	0	0	0	0	0	0
A_24_P357037	NM_182688	UBE2G2	0.123477	0.226569	0.018594	0.09776	0.256061	0.147776	1	0	0	0	0	0	0	0
A_24_P943040	NM_198066	GNPNAT1	0.556446	0.165501	0.490354	0.11799	0.525237	0.090932	1	0	0	0	0	0	0	0
A_23_P429184	NM_198066	GNPNAT1	0.321274	0.294947	0.192593	0.105039	0.290738	-0.03445	1	0	0	0	0	0	0	0
A_24_P687302	NM_198129	LAMA3	1.30871	0.800634	0.870686	0.293038	1.033	0.35577	1	0	0	0	0	0	2	0
A_23_P89780	NM_198129	LAMA3	0.239343	0.101822	0.2026	0.148417	0.32238	0.131545	1	0	0	0	0	0	2	0
A_24_P332971	NM_198486	RPL7L1	0.296225	0.406459	0.0226015	0.348122	0.318283	0.350053	1	0	0	0	0	0	0	0
A_32_P831725	NM_198562	C3orf62	0.0896693	0.235576	0.231292	0.245718	0.0345737	0.209449	1	0	0	0	0	0	0	0
A_24_P923251	NM_198951	TGM2	0.297522	0.361202	0.409103	0.151889	0.011323	-0.080531	1	0	0	0	0	0	1	0
A_32_P195853	NM_207012	AP3M1	0.403774	0.428478	0.486282	0.430393	0.415392	0.282574	2	0	0	0	0	0	2	0
